# Supplementary material for: Macrosemiafengi Wang sp. nov. from Yunnan and Guizhou, China (Hemiptera, Cicadidae, Cicadinae)
Source: Biodivers Data J. 2024 Jan 31;12:e115974. doi: 10.3897/BDJ.12.e115974 (PMC10851155; doi:10.3897/BDJ.12.e115974)
Supplement: XML Treatment for Macrosemia fengi [file BDJ.12.e115974-treatment1.xml]

<!DOCTYPE tp:taxon-treatment
  PUBLIC "-//TaxonX//DTD Taxonomic Treatment Publishing DTD v0 20100105//EN" "tax-treatment-NSO.dtd">
<tp:taxon-treatment xmlns:tp="http://www.plazi.org/taxpub"><tp:treatment-meta><mixed-citation publication-type="journal"><person-group><name><surname>Wang</surname><given-names>Cheng-Bin</given-names></name></person-group><article-title><italic><tp:taxon-name><tp:taxon-name-part taxon-name-part-type="genus" reg="Macrosemia">Macrosemia</tp:taxon-name-part><tp:taxon-name-part taxon-name-part-type="species" reg="fengi">fengi</tp:taxon-name-part></tp:taxon-name></italic> Wang sp. nov. from Yunnan and Guizhou, China (<tp:taxon-name><tp:taxon-name-part taxon-name-part-type="order">Hemiptera</tp:taxon-name-part></tp:taxon-name>, <tp:taxon-name><tp:taxon-name-part taxon-name-part-type="family">Cicadidae</tp:taxon-name-part></tp:taxon-name>, <tp:taxon-name><tp:taxon-name-part taxon-name-part-type="subfamily">Cicadinae</tp:taxon-name-part></tp:taxon-name>)</article-title><source>Biodivers Data J</source><day>31</day><month>01</month><year>2024</year><volume>12</volume><pub-id pub-id-type="doi">10.3897/BDJ.12.e115974</pub-id></mixed-citation></tp:treatment-meta><tp:nomenclature><tp:taxon-name>
            <object-id xmlns:xlink="http://www.w3.org/1999/xlink" content-type="arpha" xlink:type="simple">FC7012CB-2BBC-5AC8-93C5-860207232C63</object-id>
            <tp:taxon-name-part taxon-name-part-type="genus">Macrosemia</tp:taxon-name-part>
            <tp:taxon-name-part taxon-name-part-type="species">fengi</tp:taxon-name-part>
            <object-id xmlns:xlink="http://www.w3.org/1999/xlink" content-type="zoobank" xlink:type="simple" object-id-type="ZooBank">02E5D426-AEC8-4B76-AD7D-CEDF26D48FA3</object-id>
          </tp:taxon-name><tp:taxon-authority>Wang</tp:taxon-authority><tp:taxon-status xmlns:xlink="http://www.w3.org/1999/xlink" xlink:type="simple">sp. nov.</tp:taxon-status></tp:nomenclature><tp:treatment-sec sec-type="materials"><title>Materials</title><list list-type="alpha-lower" list-content="occurrences"><list-item><p><bold>Type status:</bold> <named-content xmlns:xlink="http://www.w3.org/1999/xlink" content-type="dwc:typeStatus" xlink:type="simple">Holotype</named-content>. <bold>Occurrence:</bold> recordedBy: <named-content xmlns:xlink="http://www.w3.org/1999/xlink" content-type="dwc:recordedBy" xlink:type="simple">Yun-He Wang</named-content>; sex: <named-content xmlns:xlink="http://www.w3.org/1999/xlink" content-type="dwc:sex" xlink:type="simple">male</named-content>; occurrenceID: <named-content xmlns:xlink="http://www.w3.org/1999/xlink" content-type="dwc:occurrenceID" xlink:type="simple">AAC314B2-C4AE-5770-8270-AB699809FF57</named-content>; <bold>Location:</bold> country: <named-content xmlns:xlink="http://www.w3.org/1999/xlink" content-type="dwc:country" xlink:type="simple">China</named-content>; stateProvince: <named-content xmlns:xlink="http://www.w3.org/1999/xlink" content-type="dwc:stateProvince" xlink:type="simple">Yunnan</named-content>; verbatimLocality: <named-content xmlns:xlink="http://www.w3.org/1999/xlink" content-type="dwc:verbatimLocality" xlink:type="simple">Xishuangbanna Prefecture, Menghai County, Mengsong Township, Da’an Village [大安村]</named-content>; <bold>Event:</bold> verbatimEventDate: <named-content xmlns:xlink="http://www.w3.org/1999/xlink" content-type="dwc:verbatimEventDate" xlink:type="simple">22.IX.2022</named-content>; <bold>Record Level:</bold> collectionID: <named-content xmlns:xlink="http://www.w3.org/1999/xlink" content-type="dwc:collectionID" xlink:type="simple">WCBA00170</named-content>; institutionCode: <named-content xmlns:xlink="http://www.w3.org/1999/xlink" content-type="dwc:institutionCode" xlink:type="simple">MYNU</named-content></p></list-item><list-item><p><bold>Type status:</bold> <named-content xmlns:xlink="http://www.w3.org/1999/xlink" content-type="dwc:typeStatus" xlink:type="simple">Paratype</named-content>. <bold>Occurrence:</bold> recordedBy: <named-content xmlns:xlink="http://www.w3.org/1999/xlink" content-type="dwc:recordedBy" xlink:type="simple">Yun-He Wang</named-content>; sex: <named-content xmlns:xlink="http://www.w3.org/1999/xlink" content-type="dwc:sex" xlink:type="simple">1 male</named-content>; occurrenceID: <named-content xmlns:xlink="http://www.w3.org/1999/xlink" content-type="dwc:occurrenceID" xlink:type="simple">68B72A41-13B7-517F-A16A-1422815F564A</named-content>; <bold>Location:</bold> country: <named-content xmlns:xlink="http://www.w3.org/1999/xlink" content-type="dwc:country" xlink:type="simple">China</named-content>; stateProvince: <named-content xmlns:xlink="http://www.w3.org/1999/xlink" content-type="dwc:stateProvince" xlink:type="simple">Yunnan</named-content>; verbatimLocality: <named-content xmlns:xlink="http://www.w3.org/1999/xlink" content-type="dwc:verbatimLocality" xlink:type="simple">Xishuangbanna Prefecture, Menghai County, Mengsong Township, Da’an Village [大安村]</named-content>; <bold>Event:</bold> verbatimEventDate: <named-content xmlns:xlink="http://www.w3.org/1999/xlink" content-type="dwc:verbatimEventDate" xlink:type="simple">22.IX.2022</named-content>; <bold>Record Level:</bold> collectionID: <named-content xmlns:xlink="http://www.w3.org/1999/xlink" content-type="dwc:collectionID" xlink:type="simple">WCBA00171</named-content>; collectionCode: <named-content xmlns:xlink="http://www.w3.org/1999/xlink" content-type="dwc:collectionCode" xlink:type="simple">cLFW</named-content></p></list-item><list-item><p><bold>Type status:</bold> <named-content xmlns:xlink="http://www.w3.org/1999/xlink" content-type="dwc:typeStatus" xlink:type="simple">Paratype</named-content>. <bold>Occurrence:</bold> recordedBy: <named-content xmlns:xlink="http://www.w3.org/1999/xlink" content-type="dwc:recordedBy" xlink:type="simple">Yun-He Wang</named-content>; sex: <named-content xmlns:xlink="http://www.w3.org/1999/xlink" content-type="dwc:sex" xlink:type="simple">1 female</named-content>; occurrenceID: <named-content xmlns:xlink="http://www.w3.org/1999/xlink" content-type="dwc:occurrenceID" xlink:type="simple">D19FC1B1-64C6-585A-9858-102421689510</named-content>; <bold>Location:</bold> country: <named-content xmlns:xlink="http://www.w3.org/1999/xlink" content-type="dwc:country" xlink:type="simple">China</named-content>; stateProvince: <named-content xmlns:xlink="http://www.w3.org/1999/xlink" content-type="dwc:stateProvince" xlink:type="simple">Yunnan</named-content>; verbatimLocality: <named-content xmlns:xlink="http://www.w3.org/1999/xlink" content-type="dwc:verbatimLocality" xlink:type="simple">Xishuangbanna Prefecture, Menghai County, Mengsong Township, Da’an Village [大安村]</named-content>; <bold>Event:</bold> verbatimEventDate: <named-content xmlns:xlink="http://www.w3.org/1999/xlink" content-type="dwc:verbatimEventDate" xlink:type="simple">22.IX.2022</named-content>; <bold>Record Level:</bold> collectionID: <named-content xmlns:xlink="http://www.w3.org/1999/xlink" content-type="dwc:collectionID" xlink:type="simple">WCBA00172</named-content>; collectionCode: <named-content xmlns:xlink="http://www.w3.org/1999/xlink" content-type="dwc:collectionCode" xlink:type="simple">cLFW</named-content></p></list-item><list-item><p><bold>Type status:</bold> <named-content xmlns:xlink="http://www.w3.org/1999/xlink" content-type="dwc:typeStatus" xlink:type="simple">Paratype</named-content>. <bold>Occurrence:</bold> recordedBy: <named-content xmlns:xlink="http://www.w3.org/1999/xlink" content-type="dwc:recordedBy" xlink:type="simple">Wei Li</named-content>; sex: <named-content xmlns:xlink="http://www.w3.org/1999/xlink" content-type="dwc:sex" xlink:type="simple">1 male</named-content>; occurrenceID: <named-content xmlns:xlink="http://www.w3.org/1999/xlink" content-type="dwc:occurrenceID" xlink:type="simple">6D7CB34C-CB21-5C4D-8F54-6D0DDC8EB153</named-content>; <bold>Location:</bold> country: <named-content xmlns:xlink="http://www.w3.org/1999/xlink" content-type="dwc:country" xlink:type="simple">China</named-content>; stateProvince: <named-content xmlns:xlink="http://www.w3.org/1999/xlink" content-type="dwc:stateProvince" xlink:type="simple">Guizhou</named-content>; verbatimLocality: <named-content xmlns:xlink="http://www.w3.org/1999/xlink" content-type="dwc:verbatimLocality" xlink:type="simple">Guiyang City, Wudang District, Xinbao Township, Xiangzhigou Scenic Area [香纸沟风景区]</named-content>; <bold>Event:</bold> verbatimEventDate: <named-content xmlns:xlink="http://www.w3.org/1999/xlink" content-type="dwc:verbatimEventDate" xlink:type="simple">22.X.2022</named-content>; <bold>Record Level:</bold> collectionID: <named-content xmlns:xlink="http://www.w3.org/1999/xlink" content-type="dwc:collectionID" xlink:type="simple">WCBA00173</named-content>; institutionCode: <named-content xmlns:xlink="http://www.w3.org/1999/xlink" content-type="dwc:institutionCode" xlink:type="simple">MYNU</named-content></p></list-item><list-item><p><bold>Type status:</bold> <named-content xmlns:xlink="http://www.w3.org/1999/xlink" content-type="dwc:typeStatus" xlink:type="simple">Paratype</named-content>. <bold>Occurrence:</bold> recordedBy: <named-content xmlns:xlink="http://www.w3.org/1999/xlink" content-type="dwc:recordedBy" xlink:type="simple">Wei Li</named-content>; sex: <named-content xmlns:xlink="http://www.w3.org/1999/xlink" content-type="dwc:sex" xlink:type="simple">1 female</named-content>; occurrenceID: <named-content xmlns:xlink="http://www.w3.org/1999/xlink" content-type="dwc:occurrenceID" xlink:type="simple">54A6D4CE-C8F7-5556-BCBA-410DEBCADF16</named-content>; <bold>Location:</bold> country: <named-content xmlns:xlink="http://www.w3.org/1999/xlink" content-type="dwc:country" xlink:type="simple">China</named-content>; stateProvince: <named-content xmlns:xlink="http://www.w3.org/1999/xlink" content-type="dwc:stateProvince" xlink:type="simple">Guizhou</named-content>; verbatimLocality: <named-content xmlns:xlink="http://www.w3.org/1999/xlink" content-type="dwc:verbatimLocality" xlink:type="simple">Guiyang City, Wudang District, Xinbao Township, Xiangzhigou Scenic Area [香纸沟风景区]</named-content>; <bold>Event:</bold> verbatimEventDate: <named-content xmlns:xlink="http://www.w3.org/1999/xlink" content-type="dwc:verbatimEventDate" xlink:type="simple">22.X.2022</named-content>; <bold>Record Level:</bold> collectionID: <named-content xmlns:xlink="http://www.w3.org/1999/xlink" content-type="dwc:collectionID" xlink:type="simple">WCBA00174</named-content>; institutionCode: <named-content xmlns:xlink="http://www.w3.org/1999/xlink" content-type="dwc:institutionCode" xlink:type="simple">MYNU</named-content></p></list-item><list-item><p><bold>Type status:</bold> <named-content xmlns:xlink="http://www.w3.org/1999/xlink" content-type="dwc:typeStatus" xlink:type="simple">Paratype</named-content>. <bold>Occurrence:</bold> recordedBy: <named-content xmlns:xlink="http://www.w3.org/1999/xlink" content-type="dwc:recordedBy" xlink:type="simple">Wei Li</named-content>; sex: <named-content xmlns:xlink="http://www.w3.org/1999/xlink" content-type="dwc:sex" xlink:type="simple">1 male</named-content>; occurrenceID: <named-content xmlns:xlink="http://www.w3.org/1999/xlink" content-type="dwc:occurrenceID" xlink:type="simple">4B5F3DEA-6481-510A-9BF6-3099B51F3863</named-content>; <bold>Location:</bold> country: <named-content xmlns:xlink="http://www.w3.org/1999/xlink" content-type="dwc:country" xlink:type="simple">China</named-content>; stateProvince: <named-content xmlns:xlink="http://www.w3.org/1999/xlink" content-type="dwc:stateProvince" xlink:type="simple">Guizhou</named-content>; verbatimLocality: <named-content xmlns:xlink="http://www.w3.org/1999/xlink" content-type="dwc:verbatimLocality" xlink:type="simple">Guiyang City, Wudang District, Xinbao Township, Xiangzhigou Scenic Area [香纸沟风景区]</named-content>; <bold>Event:</bold> verbatimEventDate: <named-content xmlns:xlink="http://www.w3.org/1999/xlink" content-type="dwc:verbatimEventDate" xlink:type="simple">22.X.2022</named-content>; <bold>Record Level:</bold> collectionID: <named-content xmlns:xlink="http://www.w3.org/1999/xlink" content-type="dwc:collectionID" xlink:type="simple">WCBA00175</named-content>; collectionCode: <named-content xmlns:xlink="http://www.w3.org/1999/xlink" content-type="dwc:collectionCode" xlink:type="simple">cLFW</named-content></p></list-item><list-item><p><bold>Type status:</bold> <named-content xmlns:xlink="http://www.w3.org/1999/xlink" content-type="dwc:typeStatus" xlink:type="simple">Paratype</named-content>. <bold>Occurrence:</bold> recordedBy: <named-content xmlns:xlink="http://www.w3.org/1999/xlink" content-type="dwc:recordedBy" xlink:type="simple">Wei Li</named-content>; sex: <named-content xmlns:xlink="http://www.w3.org/1999/xlink" content-type="dwc:sex" xlink:type="simple">1 female</named-content>; occurrenceID: <named-content xmlns:xlink="http://www.w3.org/1999/xlink" content-type="dwc:occurrenceID" xlink:type="simple">6494093A-7E5F-56B0-9098-03415307F758</named-content>; <bold>Location:</bold> country: <named-content xmlns:xlink="http://www.w3.org/1999/xlink" content-type="dwc:country" xlink:type="simple">China</named-content>; stateProvince: <named-content xmlns:xlink="http://www.w3.org/1999/xlink" content-type="dwc:stateProvince" xlink:type="simple">Guizhou</named-content>; verbatimLocality: <named-content xmlns:xlink="http://www.w3.org/1999/xlink" content-type="dwc:verbatimLocality" xlink:type="simple">Guiyang City, Wudang District, Xinbao Township, Xiangzhigou Scenic Area [香纸沟风景区]</named-content>; <bold>Event:</bold> verbatimEventDate: <named-content xmlns:xlink="http://www.w3.org/1999/xlink" content-type="dwc:verbatimEventDate" xlink:type="simple">22.X.2022</named-content>; <bold>Record Level:</bold> collectionID: <named-content xmlns:xlink="http://www.w3.org/1999/xlink" content-type="dwc:collectionID" xlink:type="simple">WCBA00176</named-content>; collectionCode: <named-content xmlns:xlink="http://www.w3.org/1999/xlink" content-type="dwc:collectionCode" xlink:type="simple">cLFW</named-content></p></list-item></list></tp:treatment-sec><tp:treatment-sec sec-type="Description"><title>Description</title><p><bold>Male</bold> (Fig. <xref ref-type="fig" rid="F10869660">1</xref>A and B). Measurements (n = 4) as shown in Table <xref ref-type="table" rid="T11100785">1</xref>. Ratios of different body parts: (pronotal length)/(head length) = 1.9; (mesonotal length excluding cruciform elevation)/(pronotal length) = 1.2; (abdominal length)/(head + pronotal + mesonotal length) = 0.9; (head width)/(pronotal width) = 0.9; (head width)/(mesonotal width) = 1.0; (abdominal tergite III width)/(mesonotal width) = 1.1; (forewing length)/(forewing width) = 3.4.</p><p>Head with bottom colour brown, with following blackish markings: median fascia inverted “U”-like, enclosing three ocelli, reaching frontoclypeal suture anteriorly and basal margin of head posteriorly; two fasciae on each supra-antennal plate, one narrow and along medial margin, another one relatively wide and obliquely in posterior part; lateral fasciae large, between median fascia and eyes. Compound eyes brown. Ocelli reddish-brown. Distance between lateral ocellus and corresponding eye about 2.5 times as wide as distance between lateral ocelli. Antennae fuscous to blackish. Postclypeus a little swollen, entirely brown. Anteclypeus brown in median part and blackish laterally. Genae blackish in anterior part and brown posteriorly. Lorum almost entirely blackish. Rostrum brownish, except blackish at apex, just reaching metacoxae.</p><p>Thorax. Pronotum almost entirely brown at both pronotal disc and pronotal collar, faintly tinged fuscous in central part of pronotal disc and posterior part of pronotal collar, without markings along paramedian and lateral fissures, but particularly with paired blackish submedian spots near ambient fissure at pronotal disc. Pronotal collar with median length relatively long, about 0.4 times as long as that of pronotum disc, slightly ampliate posterolaterally; lateral margins with roundly obtuse lateral teeth at about anterior one-third, orientating posterolaterally; hind corners widely rounded; surface transversely grooved. Mesonotum brownish, tinged reddish in central part, with following blackish markings: median fascia long and slender, broadened in middle part, with apex bifurcated and reaching anterior margin of cruciform elevation; paramedian fasciae short, broadened posteriorly, along parapsidal sutures; lateral fasciae wide, “L”-like, starting from about anterior one-fifth of mesonotum, somewhat obliquely extending to anterior arms of cruciform elevation, then turned medially to enclose scutal depressions, not confluent with median fascia; marginal fasciae small and short, hardly seen from dorsal view, along posterior parts of mesonotal lateral margins. Cruciform elevation brownish, fuscous to blackish in posterior arms and apical parts of anterior arms. Wing grooves brownish. Thoracic sternites almost all brownish.</p><p>Legs bicoloured, with bottom colour brown; profemora with blackish oblique stripes; meso- and metafemora with two or three blackish spots at apices. Profemur (Fig. <xref ref-type="fig" rid="F10869660">1</xref>E) with four spines: primary spine long, subdigitiform, with obtuse apex; secondary spine subtrianglular and rather sharp; subapical spine small and tuberculate; apical spine rather small and sharp. Meracanthi mostly brown with blackish margins.</p><p>Wings hyaline. Venation generally brownish in basal part and fuscous apically; R+Sc veins reddish fuscous. Forewing with 8 apical cells; ulnar cell 3 about 1.5 times as long as apical cell 5; RA<sub>2</sub> vein with longitudinal portion about 2.9 times as long as basal portion; infuscations present on r and r-m crossveins; nodal line absent; basal cell blackish; basal membrane greyish-brown. Hind-wing with 6 apical cells; jugum and longitudinal margins of vannus greyish-brown.</p><p>Abdomen subcylindrical, gradually narrowing posteriorly; reddish fuscous on dorsum and brown on venter, with posterior margin of each tergite narrowly blackish, without distinct white pollinosity. Timbal cover scalelike, brown in lateral half and blackish in medial half, concealing timbal in dorsal view. Operculum entirely brownish, except blackish lateral margin; elongate, with margins moderately constricted in sub-basal part; apex rounded, extending to middle level of abdominal sternite VII; separated from each other a little narrower than one width of them. Abdominal tergite III 1.1 times as wide as mesonotum. Abdominal sternite VII wider than long, slightly emarginate in middle of posterior margin; sternite VIII (Fig. <xref ref-type="fig" rid="F10869662">2</xref>A–C) subcordiform, gradually narrowing posteriorly, with posterior margin rounded; surface distinctly convex ventrally; anterolateral apodemes distinct.</p><p>Male genitalia. Pygofer 5.8 mm long and 4.2 mm wide, stout, subcordiform, strongly narrowing posteriorly in ventral and dorsal views (Fig. <xref ref-type="fig" rid="F10869662">2</xref>D and G); anal styles relatively large, less sclerotised, densely covered with short setae apically (Fig. <xref ref-type="fig" rid="F10869662">2</xref>D–G); apical stylus lightly sclerotised, digitiform (Fig. <xref ref-type="fig" rid="F10869662">2</xref>G); basal lobes less developed, inconspicuous, obliquely prostrating to side walls of pygofer (Fig. <xref ref-type="fig" rid="F10869662">2</xref>D and E); upper lobes absent; distal shoulders elongately tuberculate in ventral view (Fig. <xref ref-type="fig" rid="F10869662">2</xref>D) and somewhat protruded and widly rounded at apex in lateral view (Fig. <xref ref-type="fig" rid="F10869662">2</xref>F). Uncus with basal part swollen and transversely oval (Fig. <xref ref-type="fig" rid="F10869662">2</xref>D); claspers slender, straightly protruding posterolaterally, roundly obtuse at apices (Fig. <xref ref-type="fig" rid="F10869662">2</xref>D and E) and slightly bent inwards at sharp apices in lateral view (Fig. <xref ref-type="fig" rid="F10869662">2</xref>F). Aedeagus rather thin and slender, gradually tapering apically (Fig. <xref ref-type="fig" rid="F10869662">2</xref>I and K); in lateral view, concave at basal third of dorsal surface and distinctly curved ventrally in apical third (Fig. <xref ref-type="fig" rid="F10869662">2</xref>J).</p><p>Variations. All male types without evident variations, except the holotype faintly tinged fuscous in central part of pronotal disc and posterior part of pronotal collar (all male paratypes without such kind of faint cloud).</p><p><bold>Female</bold> (Fig. <xref ref-type="fig" rid="F10869660">1</xref>C and D). Measurements (n = 3) as shown in Table <xref ref-type="table" rid="T11100956">2</xref>. Ratios of different body parts: (pronotal length)/(head length) = 2.6; (mesonotal length excluding cruciform elevation)/(pronotal length) = 1.3; (abdominal length)/(head + pronotal + mesonotal length) = 1.0; (head width)/(pronotal width) = 0.8; (head width)/(mesonotal width) = 1.1; (abdominal tergite III width)/(mesonotal width) = 1.2; (forewing length)/(forewing width) = 3.2.</p><p>Rostrum extending slightly beyond posterior margin of abdominal sternite II; abdomen subconical, strongly converging apically; operculum short, slightly emarginate sublaterally at posterior margin, extending slightly beyond posterior margin of abdominal sternite II and separated from each other a little more than 1.5 times of one width of them; abdominal tergite III 1.2 times as wide as mesonotum; abdominal sternite VII (Fig. <xref ref-type="fig" rid="F10869664">3</xref>B) subroundly incised at middle of posterior margin, with paired protuberances flanked incision; abdominal tergite IX with dorsal beak (Fig. <xref ref-type="fig" rid="F10869664">3</xref>A and C) somewhat elongate, roundly sharp, almost as long as anal styles; ovipositor sheath (Fig. <xref ref-type="fig" rid="F10869664">3</xref>A–C) blackish, extending a little beyond dorsal beak.</p></tp:treatment-sec><tp:treatment-sec sec-type="Diagnosis"><title>Diagnosis</title><p><italic><tp:taxon-name><tp:taxon-name-part taxon-name-part-type="genus" reg="Macrosemia">Macrosemia</tp:taxon-name-part><tp:taxon-name-part taxon-name-part-type="species" reg="fengi">fengi</tp:taxon-name-part></tp:taxon-name></italic> Wang <bold>sp. nov.</bold> is easily distinguished from other members in this genus by the combination of the following characters: pronotum almost entirely brown, only particularly with paired blackish submedian spots near ambient fissure at pronotal disc (other congeners (except <italic><tp:taxon-name><tp:taxon-name-part taxon-name-part-type="genus" reg="Macrosemia">M.</tp:taxon-name-part><tp:taxon-name-part taxon-name-part-type="species" reg="perakana">perakana</tp:taxon-name-part></tp:taxon-name></italic>) have more complex markings on pronotum, at least with a distinct pair of blackish submedian fasciae); forewing with infuscations only present on r and r-m crossveins, while absent on apices of longitudinal veins of apical cells (same as in <italic><tp:taxon-name><tp:taxon-name-part taxon-name-part-type="genus" reg="Macrosemia">M.</tp:taxon-name-part><tp:taxon-name-part taxon-name-part-type="species" reg="beaudouini">beaudouini</tp:taxon-name-part></tp:taxon-name></italic>, <italic><tp:taxon-name><tp:taxon-name-part taxon-name-part-type="genus" reg="Macrosemia">M.</tp:taxon-name-part><tp:taxon-name-part taxon-name-part-type="species" reg="divergens">divergens</tp:taxon-name-part></tp:taxon-name></italic>, <italic><tp:taxon-name><tp:taxon-name-part taxon-name-part-type="genus" reg="Macrosemia">M.</tp:taxon-name-part><tp:taxon-name-part taxon-name-part-type="species" reg="juno">juno</tp:taxon-name-part></tp:taxon-name></italic> and <italic><tp:taxon-name><tp:taxon-name-part taxon-name-part-type="genus" reg="Macrosemia">M.</tp:taxon-name-part><tp:taxon-name-part taxon-name-part-type="species" reg="tonkiniana">tonkiniana</tp:taxon-name-part></tp:taxon-name></italic>) (<italic><tp:taxon-name><tp:taxon-name-part taxon-name-part-type="genus" reg="Macrosemia">M.</tp:taxon-name-part><tp:taxon-name-part taxon-name-part-type="species" reg="anhweiensis">anhweiensis</tp:taxon-name-part></tp:taxon-name></italic> and <italic><tp:taxon-name><tp:taxon-name-part taxon-name-part-type="genus" reg="Macrosemia">M.</tp:taxon-name-part><tp:taxon-name-part taxon-name-part-type="species" reg="kiangsuensis">kiangsuensis</tp:taxon-name-part></tp:taxon-name></italic> have forewings with infuscations present on r and r-m crossveins, as well as on apices of longitudinal veins of apical cells) (<italic><tp:taxon-name><tp:taxon-name-part taxon-name-part-type="genus" reg="Macrosemia">M.</tp:taxon-name-part><tp:taxon-name-part taxon-name-part-type="species" reg="assamensis">assamensis</tp:taxon-name-part></tp:taxon-name></italic>, <italic><tp:taxon-name><tp:taxon-name-part taxon-name-part-type="genus" reg="Macrosemia">M.</tp:taxon-name-part><tp:taxon-name-part taxon-name-part-type="species" reg="kareisana">kareisana</tp:taxon-name-part></tp:taxon-name></italic>, <italic><tp:taxon-name><tp:taxon-name-part taxon-name-part-type="genus" reg="Macrosemia">M.</tp:taxon-name-part><tp:taxon-name-part taxon-name-part-type="species" reg="khuanae">khuanae</tp:taxon-name-part></tp:taxon-name></italic>, <italic><tp:taxon-name><tp:taxon-name-part taxon-name-part-type="genus" reg="Macrosemia">M.</tp:taxon-name-part><tp:taxon-name-part taxon-name-part-type="species" reg="lamdongensis">lamdongensis</tp:taxon-name-part></tp:taxon-name></italic>, <italic><tp:taxon-name><tp:taxon-name-part taxon-name-part-type="genus" reg="Macrosemia">M.</tp:taxon-name-part><tp:taxon-name-part taxon-name-part-type="species" reg="matsumurai">matsumurai</tp:taxon-name-part></tp:taxon-name></italic>, <italic><tp:taxon-name><tp:taxon-name-part taxon-name-part-type="genus" reg="Macrosemia">M.</tp:taxon-name-part><tp:taxon-name-part taxon-name-part-type="species" reg="perakana">perakana</tp:taxon-name-part></tp:taxon-name></italic>, <italic><tp:taxon-name><tp:taxon-name-part taxon-name-part-type="genus" reg="Macrosemia">M.</tp:taxon-name-part><tp:taxon-name-part taxon-name-part-type="species" reg="sapaensis">sapaensis</tp:taxon-name-part></tp:taxon-name></italic>, <italic><tp:taxon-name><tp:taxon-name-part taxon-name-part-type="genus" reg="Macrosemia">M.</tp:taxon-name-part><tp:taxon-name-part taxon-name-part-type="species" reg="saturata">saturata</tp:taxon-name-part></tp:taxon-name></italic>, <italic><tp:taxon-name><tp:taxon-name-part taxon-name-part-type="genus" reg="Macrosemia">M.</tp:taxon-name-part><tp:taxon-name-part taxon-name-part-type="species" reg="suavicolor">suavicolor</tp:taxon-name-part></tp:taxon-name></italic> and <italic><tp:taxon-name><tp:taxon-name-part taxon-name-part-type="genus" reg="Macrosemia">M.</tp:taxon-name-part><tp:taxon-name-part taxon-name-part-type="species" reg="umbrata">umbrata</tp:taxon-name-part></tp:taxon-name></italic> have forewings with infuscations present on r, r-m, m and m-cu crossveins, as well as on apices of longitudinal veins of apical cells); uncal claspers slender, straightly protruding posterolaterally, roundly obtuse at apices and slightly bent inwards at sharp apices in lateral view (<italic><tp:taxon-name><tp:taxon-name-part taxon-name-part-type="genus" reg="Macrosemia">M.</tp:taxon-name-part><tp:taxon-name-part taxon-name-part-type="species" reg="beaudouini">beaudouini</tp:taxon-name-part></tp:taxon-name></italic>, <italic><tp:taxon-name><tp:taxon-name-part taxon-name-part-type="genus" reg="Macrosemia">M.</tp:taxon-name-part><tp:taxon-name-part taxon-name-part-type="species" reg="divergens">divergens</tp:taxon-name-part></tp:taxon-name></italic>, <italic><tp:taxon-name><tp:taxon-name-part taxon-name-part-type="genus" reg="Macrosemia">M.</tp:taxon-name-part><tp:taxon-name-part taxon-name-part-type="species" reg="juno">juno</tp:taxon-name-part></tp:taxon-name></italic> and <italic><tp:taxon-name><tp:taxon-name-part taxon-name-part-type="genus" reg="Macrosemia">M.</tp:taxon-name-part><tp:taxon-name-part taxon-name-part-type="species" reg="tonkiniana">tonkiniana</tp:taxon-name-part></tp:taxon-name></italic> have quite broad uncal claspers).</p></tp:treatment-sec><tp:treatment-sec sec-type="Etymology"><title>Etymology</title><p>The new species is dedicated to Mr. Lei Feng (Weifang, China), a Chinese amateur obsessing with cicadas, for his help to my taxonomic study on <tp:taxon-name><tp:taxon-name-part taxon-name-part-type="family">Cicadidae</tp:taxon-name-part></tp:taxon-name>. The name is a noun in the genitive case. “冯氏大马蝉” is proposed for the Chinese common name of this new species.</p></tp:treatment-sec><tp:treatment-sec sec-type="Distribution"><title>Distribution</title><p>China (Yunnan, Guizhou) (Fig. <xref ref-type="fig" rid="F10869658">4</xref>).</p></tp:treatment-sec><tp:treatment-sec><!--Section generated to contain objects referenced in tp:taxon-treatment.--><fig id="F10869660" position="float" orientation="portrait"><object-id xmlns:xlink="http://www.w3.org/1999/xlink" content-type="arpha" xlink:type="simple">53950E24-8EBC-5E28-AB67-E81C1DD020E4</object-id><object-id xmlns:xlink="http://www.w3.org/1999/xlink" content-type="doi" xlink:type="simple">10.3897/BDJ.12.e115974.figure1</object-id><label>Figure 1.</label><caption><p><italic><tp:taxon-name><tp:taxon-name-part taxon-name-part-type="genus" reg="Macrosemia">Macrosemia</tp:taxon-name-part><tp:taxon-name-part taxon-name-part-type="species" reg="fengi">fengi</tp:taxon-name-part></tp:taxon-name></italic> Wang <bold>sp. nov.</bold>: <bold>A, B</bold> habitus, holotype, ♂; <bold>C, D</bold> habitus, paratype, ♀; <bold>E</bold> fore femur, holotype, ♂. <bold>A, C</bold> dorsal views; <bold>B, D</bold> ventral views; <bold>E</bold> lateral view.</p><p>Abbreviations: asp: apical spine; psp: primary spine; sasp: subapical spine; ssp: secondary spine. Scale bar a for A–D; b for E.</p></caption><graphic xmlns:xlink="http://www.w3.org/1999/xlink" xlink:href="bdj-12-e115974-g001.jpg" position="float" id="oo_970054.jpg" orientation="portrait" xlink:type="simple"><uri content-type="original_file" xlink:type="simple">https://binary.pensoft.net/fig/970054</uri></graphic></fig><table-wrap id="T11100785" position="float" orientation="portrait"><label>Table 1.</label><caption><p>Morphometric values (mm) for each male type of <italic><tp:taxon-name><tp:taxon-name-part taxon-name-part-type="genus" reg="Macrosemia">Macrosemia</tp:taxon-name-part><tp:taxon-name-part taxon-name-part-type="species" reg="fengi">fengi</tp:taxon-name-part></tp:taxon-name></italic> Wang <bold>sp. nov.</bold></p></caption><table rules="all" border="1"><tbody><tr><td rowspan="1" colspan="1">
              <bold>Specimen ID</bold>
            </td><td rowspan="1" colspan="1">WCBA00170<break/>(♂, HT)</td><td rowspan="1" colspan="1">WCBA00171<break/>(♂, PT)</td><td rowspan="1" colspan="1">WCBA00173<break/>(♂, PT)</td><td rowspan="1" colspan="1">WCBA00175<break/>(♂, PT)</td><td rowspan="1" colspan="1">
              <bold>Average</bold>
            </td></tr><tr><td rowspan="1" colspan="1">
              <bold>body length</bold>
            </td><td rowspan="1" colspan="1">43.2</td><td rowspan="1" colspan="1">46.5</td><td rowspan="1" colspan="1">42.5</td><td rowspan="1" colspan="1">45.3</td><td rowspan="1" colspan="1">44.4</td></tr><tr><td rowspan="1" colspan="1">
              <bold>head length</bold>
            </td><td rowspan="1" colspan="1">4.0</td><td rowspan="1" colspan="1">4.5</td><td rowspan="1" colspan="1">4.0</td><td rowspan="1" colspan="1">4.4</td><td rowspan="1" colspan="1">4.2</td></tr><tr><td rowspan="1" colspan="1">
              <bold>pronotal length</bold>
            </td><td rowspan="1" colspan="1">7.8</td><td rowspan="1" colspan="1">8.6</td><td rowspan="1" colspan="1">7.7</td><td rowspan="1" colspan="1">8.3</td><td rowspan="1" colspan="1">8.1</td></tr><tr><td rowspan="1" colspan="1">
              <bold>mesonotal length</bold>
            </td><td rowspan="1" colspan="1">11.0</td><td rowspan="1" colspan="1">12.2</td><td rowspan="1" colspan="1">10.8</td><td rowspan="1" colspan="1">11.6</td><td rowspan="1" colspan="1">11.4</td></tr><tr><td rowspan="1" colspan="1">
              <bold>forewing length</bold>
            </td><td rowspan="1" colspan="1">55.7</td><td rowspan="1" colspan="1">60.9</td><td rowspan="1" colspan="1">54.9</td><td rowspan="1" colspan="1">60.1</td><td rowspan="1" colspan="1">57.9</td></tr><tr><td rowspan="1" colspan="1">
              <bold>abdominal length</bold>
            </td><td rowspan="1" colspan="1">20.4</td><td rowspan="1" colspan="1">21.2</td><td rowspan="1" colspan="1">20.0</td><td rowspan="1" colspan="1">21.0</td><td rowspan="1" colspan="1">20.7</td></tr><tr><td rowspan="1" colspan="1">
              <bold>head width</bold>
            </td><td rowspan="1" colspan="1">15.8</td><td rowspan="1" colspan="1">16.2</td><td rowspan="1" colspan="1">15.5</td><td rowspan="1" colspan="1">16.1</td><td rowspan="1" colspan="1">15.9</td></tr><tr><td rowspan="1" colspan="1">
              <bold>pronotal width</bold>
            </td><td rowspan="1" colspan="1">17.2</td><td rowspan="1" colspan="1">17.8</td><td rowspan="1" colspan="1">17.0</td><td rowspan="1" colspan="1">17.6</td><td rowspan="1" colspan="1">17.4</td></tr><tr><td rowspan="1" colspan="1">
              <bold>mesonotal width</bold>
            </td><td rowspan="1" colspan="1">14.9</td><td rowspan="1" colspan="1">15.7</td><td rowspan="1" colspan="1">14.5</td><td rowspan="1" colspan="1">15.5</td><td rowspan="1" colspan="1">15.2</td></tr><tr><td rowspan="1" colspan="1">
              <bold>forewing width</bold>
            </td><td rowspan="1" colspan="1">16.0</td><td rowspan="1" colspan="1">18.9</td><td rowspan="1" colspan="1">15.1</td><td rowspan="1" colspan="1">18.5</td><td rowspan="1" colspan="1">17.1</td></tr><tr><td rowspan="1" colspan="1">
              <bold>abdominal tergite III width</bold>
            </td><td rowspan="1" colspan="1">16.2</td><td rowspan="1" colspan="1">16.6</td><td rowspan="1" colspan="1">16.0</td><td rowspan="1" colspan="1">16.5</td><td rowspan="1" colspan="1">16.3</td></tr></tbody></table></table-wrap><fig id="F10869662" position="float" orientation="portrait"><object-id xmlns:xlink="http://www.w3.org/1999/xlink" content-type="arpha" xlink:type="simple">A77099E6-7AD3-5ED9-87AF-0982F006BA5F</object-id><object-id xmlns:xlink="http://www.w3.org/1999/xlink" content-type="doi" xlink:type="simple">10.3897/BDJ.12.e115974.figure2</object-id><label>Figure 2.</label><caption><p><italic><tp:taxon-name><tp:taxon-name-part taxon-name-part-type="genus" reg="Macrosemia">Macrosemia</tp:taxon-name-part><tp:taxon-name-part taxon-name-part-type="species" reg="fengi">fengi</tp:taxon-name-part></tp:taxon-name></italic> Wang <bold>sp. nov.</bold>, holotype, ♂: <bold>A–C</bold> abdominal sternite VIII; <bold>D–H</bold> pygofer; <bold>I–K</bold> aedeagus. <bold>A, D</bold> ventral views; <bold>B, E</bold> ventrolateral views; <bold>C, F, J</bold> lateral views; <bold>G, I</bold> dorsal views; <bold>H, K</bold> apical views.</p><p>Abbreviations: aed: aedeagus; as: anal styles; ast: apical stylus; bl: basal lobe; ds: distal shoulder; uc: uncal clasper; un: uncus.</p></caption><graphic xmlns:xlink="http://www.w3.org/1999/xlink" xlink:href="bdj-12-e115974-g002.jpg" position="float" id="oo_970058.jpg" orientation="portrait" xlink:type="simple"><uri content-type="original_file" xlink:type="simple">https://binary.pensoft.net/fig/970058</uri></graphic></fig><table-wrap id="T11100956" position="float" orientation="portrait"><label>Table 2.</label><caption><p>Morphometric values (mm) for each female type of <italic><tp:taxon-name><tp:taxon-name-part taxon-name-part-type="genus" reg="Macrosemia">Macrosemia</tp:taxon-name-part><tp:taxon-name-part taxon-name-part-type="species" reg="fengi">fengi</tp:taxon-name-part></tp:taxon-name></italic> Wang <bold>sp. nov.</bold></p></caption><table rules="all" border="1"><tbody><tr><td rowspan="1" colspan="1">
              <bold>Specimen ID</bold>
            </td><td rowspan="1" colspan="1">WCBA00172<break/>(♀, PT)</td><td rowspan="1" colspan="1">WCBA00174<break/>(♀, PT)</td><td rowspan="1" colspan="1">WCBA00176<break/>(♀, PT)</td><td rowspan="1" colspan="1">
              <bold>Average</bold>
            </td></tr><tr><td rowspan="1" colspan="1">
              <bold>body length</bold>
            </td><td rowspan="1" colspan="1">47.8</td><td rowspan="1" colspan="1">45.4</td><td rowspan="1" colspan="1">47</td><td rowspan="1" colspan="1">46.7</td></tr><tr><td rowspan="1" colspan="1">
              <bold>head length</bold>
            </td><td rowspan="1" colspan="1">3.3</td><td rowspan="1" colspan="1">2.8</td><td rowspan="1" colspan="1">3.1</td><td rowspan="1" colspan="1">3.1</td></tr><tr><td rowspan="1" colspan="1">
              <bold>pronotal length</bold>
            </td><td rowspan="1" colspan="1">8.3</td><td rowspan="1" colspan="1">7.8</td><td rowspan="1" colspan="1">8.2</td><td rowspan="1" colspan="1">8.1</td></tr><tr><td rowspan="1" colspan="1">
              <bold>mesonotal length</bold>
            </td><td rowspan="1" colspan="1">12.7</td><td rowspan="1" colspan="1">12.2</td><td rowspan="1" colspan="1">12.6</td><td rowspan="1" colspan="1">12.5</td></tr><tr><td rowspan="1" colspan="1">
              <bold>forewing length</bold>
            </td><td rowspan="1" colspan="1">63.4</td><td rowspan="1" colspan="1">60.6</td><td rowspan="1" colspan="1">62.1</td><td rowspan="1" colspan="1">62.0</td></tr><tr><td rowspan="1" colspan="1">
              <bold>abdominal length</bold>
            </td><td rowspan="1" colspan="1">23.5</td><td rowspan="1" colspan="1">22.6</td><td rowspan="1" colspan="1">23.1</td><td rowspan="1" colspan="1">23.1</td></tr><tr><td rowspan="1" colspan="1">
              <bold>head width</bold>
            </td><td rowspan="1" colspan="1">16.2</td><td rowspan="1" colspan="1">15.6</td><td rowspan="1" colspan="1">15.9</td><td rowspan="1" colspan="1">15.9</td></tr><tr><td rowspan="1" colspan="1">
              <bold>pronotal width</bold>
            </td><td rowspan="1" colspan="1">19.0</td><td rowspan="1" colspan="1">18.4</td><td rowspan="1" colspan="1">18.8</td><td rowspan="1" colspan="1">18.7</td></tr><tr><td rowspan="1" colspan="1">
              <bold>mesonotal width</bold>
            </td><td rowspan="1" colspan="1">14.7</td><td rowspan="1" colspan="1">14.2</td><td rowspan="1" colspan="1">14.3</td><td rowspan="1" colspan="1">14.4</td></tr><tr><td rowspan="1" colspan="1">
              <bold>forewing width</bold>
            </td><td rowspan="1" colspan="1">20.1</td><td rowspan="1" colspan="1">18.7</td><td rowspan="1" colspan="1">19.7</td><td rowspan="1" colspan="1">19.5</td></tr><tr><td rowspan="1" colspan="1">
              <bold>abdominal tergite III width</bold>
            </td><td rowspan="1" colspan="1">17.8</td><td rowspan="1" colspan="1">17.3</td><td rowspan="1" colspan="1">17.6</td><td rowspan="1" colspan="1">17.6</td></tr></tbody></table></table-wrap><fig id="F10869664" position="float" orientation="portrait"><object-id xmlns:xlink="http://www.w3.org/1999/xlink" content-type="arpha" xlink:type="simple">423FFBCD-9740-5AD2-B63F-D1EA8CEFB0DE</object-id><object-id xmlns:xlink="http://www.w3.org/1999/xlink" content-type="doi" xlink:type="simple">10.3897/BDJ.12.e115974.figure3</object-id><label>Figure 3.</label><caption><p>Female terminalia of <italic><tp:taxon-name><tp:taxon-name-part taxon-name-part-type="genus" reg="Macrosemia">Macrosemia</tp:taxon-name-part><tp:taxon-name-part taxon-name-part-type="species" reg="fengi">fengi</tp:taxon-name-part></tp:taxon-name></italic> Wang <bold>sp. nov.</bold>, paratype: <bold>A</bold> dorsal view; <bold>B</bold> ventral view; <bold>C</bold> lateral view.</p><p>Abbreviations: as: anal styles; db: dorsal beak; stVII: sternite VII; os: ovipositor sheath.</p></caption><graphic xmlns:xlink="http://www.w3.org/1999/xlink" xlink:href="bdj-12-e115974-g003.jpg" position="float" id="oo_975233.jpg" orientation="portrait" xlink:type="simple"><uri content-type="original_file" xlink:type="simple">https://binary.pensoft.net/fig/975233</uri></graphic></fig><fig id="F10869658" position="float" orientation="portrait"><object-id xmlns:xlink="http://www.w3.org/1999/xlink" content-type="arpha" xlink:type="simple">5566518B-14BD-57BB-90C2-EC8170826699</object-id><object-id xmlns:xlink="http://www.w3.org/1999/xlink" content-type="doi" xlink:type="simple">10.3897/BDJ.12.e115974.figure4</object-id><label>Figure 4.</label><caption><p>Distribution map of <italic><tp:taxon-name><tp:taxon-name-part taxon-name-part-type="genus" reg="Macrosemia">Macrosemia</tp:taxon-name-part><tp:taxon-name-part taxon-name-part-type="species" reg="fengi">fengi</tp:taxon-name-part></tp:taxon-name></italic> Wang <bold>sp. nov.</bold></p></caption><graphic xmlns:xlink="http://www.w3.org/1999/xlink" xlink:href="bdj-12-e115974-g004.jpg" position="float" id="oo_938730.jpg" orientation="portrait" xlink:type="simple"><uri content-type="original_file" xlink:type="simple">https://binary.pensoft.net/fig/938730</uri></graphic></fig></tp:treatment-sec></tp:taxon-treatment>
